# Supplementary material for: A Coumarin–Hemicyanine Deep Red Dye with a Large Stokes Shift for the Fluorescence Detection and Naked-Eye Recognition of Cyanide
Source: Molecules. 2024 Jan 27;29(3):618. doi: 10.3390/molecules29030618 (PMC10856579; doi:10.3390/molecules29030618)
Supplement: Supplementary file 1 [file molecules-29-00618-s001.zip]

Archive with 1 entries (1 files):
- molecules-2834347-supplementary.pdf
